# Supplementary material for: Identification of Candidate Genes for Twinning Births in Dezhou Donkeys by Detecting Signatures of Selection in Genomic Data
Source: Genes (Basel). 2022 Oct 19;13(10):1902. doi: 10.3390/genes13101902 (PMC9601833; doi:10.3390/genes13101902)
Supplement: Supplementary file 1 [file genes-13-01902-s001.zip]

Archive with 3 entries (3 files):
- Supplementary files/Figure S1.pdf
- Supplementary files/Table S1.xls
- Supplementary files/Table S2.xls
